# Supplementary material for: Integrating NMR Restraints into Coarse-Grained Simulations: Toward Accurate Conformational Ensembles of Complex Protein Systems
Source: J Am Chem Soc. 2026 Mar 19;148(12):13160–73. doi: 10.1021/jacs.5c22987 (PMC13047695; doi:10.1021/jacs.5c22987)
Supplement: Supplementary file 2 [file ja5c22987_si_002.xlsx]

## Sheet: Dataset
Train	Validation	Test
2KON	2YTK	2AMI
5XM4	2LFU	2LN3
6CPI	2LLX	6QBZ
2YSE	1ND9	1HZL
2MZC	2LHJ	2LBB
2JPD	2MDQ	2MA6
2ERS	2KKY	2ML7
2JQ4	2MWG	1I17
2LLZ	1V87	6O6W
2MV2	2MME	2LVX
2JTV	2LC0	2LQT
2WCY	2MCZ	2LKV
6MIF	2EOX	2M2B
2LRJ	2KOE	2AGM
5Y70	6H5H	2DB8
2JNT	2KEO	1UWO
6D6S	5M1U	2N7P
2MA1	2MZT	2CTF
2B88	2NAQ	2KKU
2CTO	2DJB	2JX5
2M2L	2KHU	2FO8
2DJU	2LUV	5IRD
2LC5	2LAK	2K3I
6SY2	2LRT	1Z66
2JWH	2FE9	2K4E
6NOM	2MR9	2MGV
6R8D	5AGQ	2L80
2K7N	2CSZ	2K3G
1UIV	2MHJ	2MII
1QFD	2L2N	2KP5
2JSZ	2LL2	2KOU
2LN4	2LMB	2OSQ
1WIK	2M9Y	2JNH
2KVR	6OBI	2LUZ
2N57	2KCP	2MU0
2AMN	2KZB	2LIU
5VAV	2MHC	3ZJ1
2N86	2M7O	5IE8
6OCV	2MHD	1QX9
5AIW	6FW4	2MBE
2LY7	2KQ8	5NB9
5LXL	2M4V	2KJF
6EQY	6TIQ	5NR6
2ASY	2KA7	2EMY
2LC2	2M9L	2NCL
2DJR	2JOY	2YRQ
2KHE	2KJQ	2EDD
2KAV	5WOY	4CPG
1VAE	6R3C	2MBL
2LKQ	2M9K	1X5C
2G0K	2L5P	2KIJ
6I3R	2MEW	5ZCN
1WIL	2JOP	2D7O
2LT1	2MM4	2LWP
2LUA	5VTO	2KNA
2M1U	2MJ8	2LGX
2KVU	2KMT	1Y4E
2MJK	2KE7	2LYH
2JMM	2FRW	2LPU
2N81	2L3N	2LNB
2EOZ	5T4R	2MP8
2KRG	2K0Z	2N41
2EFI	2MB7	2M9G
1O1W	6EFE	2KB9
6FTK	2MSO	1X6H
5XQM	5T17	1X3A
5LXK	2KKC	1WF9
2LY0	2N3T	4CZ4
2MNY	2RMN	2JMP
2M47	2MZU	2KEY
2LEN	2JYA	2LKL
5TJ1	1WF2	2LHR
1UJO	6U6G	2M8U
2K4W	2EOK	2KW6
2JQ3	2N0X	2KOZ
1Z7T	2EM9	2IUE
2C06	2N21	6C8U
2NAA	2KT6	2NAU
1X69	2IZ4	1WGG
2EM4	6RK3	2KRS
2MDT	2JSP	2LG4
2JNS	4AXP	5LKN
2N3L	6G81	2KAY
2AJE	2MZG	2NAN
2MMG	2KXI	2KXE
1WGS	2MTX	2KKS
2M6Y	5WDZ	2MF2
2CU8	2KD0	2KEL
1WJR	2N85	2LKY
2MIU	2K0A	2JQ5
2GRI	2LX5	2K4Q
4D4W	2N1W	2N4F
2M2K	1YUT	2CH0
2KHK	2MKN	2KHC
5KI0	2LB7	6NUI
2L9R	6HZ2	1WIM
2HDM	2MLB	2MCY
2D8Q	2DI9	2M2J
5JWJ	2DAZ	2e+29
6BI6	2LDK	2MA7
2YU0	2JXU	4BMF
2KLY	2L76	2YR3
2LOM	2MVG	2KR7
2M8H	1WXA	2EA5
2E9K	5Y0I	2LDI
5KVP	2N5B	2MKL
2MK5	6RFM	2KZS
6KLM	2MHY	2L01
5LQV	1X6E	2JRS
1X4Y	2N30	2LTO
2N9O	2KB4	2LWJ
2MNW	2COF	5TMX
2M5I	2EGE	2LCP
2LXN	2MJ7	1X5E
2DMP	2MFA	2ENH
2KN7	2MQB	2K5E
2MSY	2DBJ	2EMV
6DST	1X6B	2EE5
5T82	2KJP	2MUG
2MZJ	2YS9	2LGL
2YSL	2NDC	6HT4
4BA8	6BTV	2MD8
2DIB	4AR0	2EMX
2RR8	2E6J	2LV3
2KC6	2KSW	2YRY
2LS3	2NB8	2KK0
2MDZ	5VWE	2JRF
2KY4	5LWC	2EPQ
2KXD	5KPE	2MN2
2LRC	2JUF	2HI6
2ELJ	2LDY	2LTE
2I85	1V5S	2MUX
6TOB	1WXT	2RRE
2MA8	5AAZ	2K06
2M2E	1S8K	2MQD
2NLN	1X5N	2JRP
2GRG	1WHU	2MLJ
2M35	2BZT	2RRL
2KN0	2H25	6DHR
2L7J	5H3N	2CT2
2K0L	2MUB	2MQC
2APN	2MHL	2M4M
2RSO	2LST	2K2J
1ZLC	2CKA	2L5L
2KKR	2LL4	2ECJ
2LAU	6GMS	5NCE
2LI6	5UJ5	2MVT
5O6F	5NR5	2M7H
2JNZ	2COT	2EE6
2LRD	2MEU	1OVQ
2N3E	2LCC	2JUG
2BBX	2M0S	2EE1
2M32	2L09	2N78
2K3R	2N2J	2KDR
2L9U	2JUW	6N8C
2YTG	1J0F	2KL1
2D8V	2YRJ	2A3S
6MJV	2CT7	2LME
2MQ0	2E5K	2LA4
2LOJ	2JM2	2MT3
2BAF	2M9I	2EPR
5IM8	2LTU	2LYX
1WH5	2LF4	2YUQ
2LT8	2POA	2JRB
1WIE	2K2O	2LGO
6YTS	2LA8	6F24
2MK2	2MRC	2MCF
2N59	2K5C	2AYM
2N88	2LMI	2LM4
2MF3	2MHF	2K4N
2EOS	5TTB	2MGS
2NBV	5U3H	6EZ4
2KRN	2LQ0	2KZ3
2LXI	2N5S	2CSS
2RPJ	2MHH	2KHR
2MTI	1ZR7	2M5W
2K29	2MD9	2LUQ
2MU9	2MRJ	2MMW
6Y06	2MUF	2KOY
2MX8	2N5Z	2LLV
2LOQ	5MQX	2EOQ
2PNG	2LNY	2EOV
2L4O	2M63	5T3M
4B8T	2MGQ	2LS1
2RTX	2DL5	6NVZ
5LFI	1HYI	2EM8
2KLE	6TXT	1WYO
6PPC	2LZ5	2MK9
5LG9	2LLA	2EM6
2GQE	2K0Y	1WJW
2RNZ	2DJN	2KUN
2KW7	2MPU	6CGH
2M07	2JSA	2N29
5ZOR	2M09	2M8C
2LUS	5N9V	1COK
2KRU	1X4K	5IX5
2N10	2JX2	2N2U
2LXR	2DML	2LJH
2LP1	2KJ9	2N1K
6DO6	5W8Y	6GWX
6MPO	5YDX	2H3K
2NBM	1WK0	2KGJ
2L7Q	2L9N	2MS7
2YSP	2JSO	2KQ9
2MZV	2MYH	2JUZ
2JPQ	2EN8	2LR6
2RV6	2KZ6	6HKC
1WYQ	2EOH	2JZ5
1V9W	2LKD	2M4K
2KBZ	2KW0	2CT4
2RST	2K4Y	2NPL
2I9Y	5JYU	6TR0
1WF1	6DL4	2JOQ
2KQK	2KUE	1WFQ
2M6K	1ZKH	2LR8
2KXX	2LUO	2N39
2JO1	5OGU	2FQH
2NAS	2KFS	5MXT
2E7H	2KQP	2LTD
2V9H	2KY3	2DMZ
6C00	2LS4	2KHA
2KUY	5IJ4	2LN0
4C7Q	6BQS	2I59
2MZQ	2EM3	2LRN
6RH5	1WJU	1RJH
2LLH	2DIL	4AKA
2RV1	2K7I	2M36
6FIP	2EKH	2HJQ
2K52	5ZCZ	2LD4
2K4B	2NDH	5ID3
2DMK	2MRL	2LOR
2AYA	2MI9	2LG1
5X3Z	2I1D	2MMV
2LAI	5UP5	2H41
2KKN	2KZH	1WYR
2DIY	1X5K	3ZGK
2EEB	6PQM	2JPU
2JO6	2YRP	2KER
6QS0	2KV7	2D8I
2LRX	5K6P	2MTM
6CGX	2KSR	2NAY
6CCJ	2MXO	2K9N
2LVJ	2LK4	5XI9
2D8J	2GZO	1TVC
5L82	2JN6	2L9D
2DK7	2RRS	6F99
2L89	2BYF	2K3D
2JR8	5T43	2L83
2L4H	1X5Y	1WGL
2GJ0	2M9H	5LAH
2KLB	2LYI
2LFE	2N49
2GQB	2JRT
2LUT	2JVF
2N17	2B1U
2LXU	2KPP
2KRR	1WFZ
2M5R	2NA8
2DQ5	5VO7
5TVZ	2KYC
2B7E	1UFG
2CSQ	5MOU
1UJT	2JW8
2DME	2V1N
5K57	2MVB
6NAN	2VCD
2LHT	5UOI
2DA4	2KMW
1WF8	2KC9
1IUR	2I7U
6FWN	2KLQ
2EEL	2HWT
1WGH	1QP6
2M72	2MQ1
2e+61	2KC0
2LRV	2LVW
2N65	2LEA
2N7E	2DMQ
5VKG	2LS2
2LW4	2MIZ
1WJI	2KUD
6MK4	2RU5
2JWT	1B3I
2KAM	1N27
2L9G	2DZI
2PCO	1WYP
2L4F	5JYH
2MX1	2L3B
2KLL	2LFC
1DX7	4CRP
2K7R	2KVH
2N19	2KZ9
5N9Q	5IAZ
1X4L	2DMD
2N9Z	1UJU
2JWS	2K4M
2KAJ	2LLG
6E9M	2N7D
2MU7	6TG5
2K27
6Y1H
2MTG
5KES
2MYF
2JR1
5ZFO
2EC7
2M1I
5Z9C
2MO5
2LQO
2EOF
6O8S
2EN6
2LM1
2DMB
1UJS
2RV8
2DA3
1A5J
2LHS
2L3M
2HGA
2JTM
2N3P
2LRQ
2KXV
2MH9
2N62
1YWS
1WJN
2LW3
2LVC
6HNF
2AI6
2MN4
1X5J
2NB2
5JHI
5MXL
2JS0
1V6G
5LGF
2RUW
6I2O
2YUS
1UEM
2L8A
2K2F
6CKQ
2M3V
2LWB
2NDN
2LV2
2M64
2N2Q
1WFN
5HUZ
2KYW
5Z2O
3ZQD
2KCU
2KK6
2KGG
2LDS
2K5J
2N6D
6VTI
6CKV
2NDI
2LV5
1WFI
5KPH
2LSW
5VNT
2DAE
2KCR
2HG7
2KK1
5XDJ
2LMG
5K5F
2MRM
2MN3
2NB5
2LQ9
1X5M
2NCE
2KZN
5AAY
6CEI
6OBK
6GGZ
6SGO
2MC2
2JS7
2L47
2EPP
6R0J
2MQS
2K6S
6RC7
2LGJ
5WLP
2LJK
2NX7
2D85
2K2A
5LCS
2MUA
2K31
2LCX
2H7T
2MI1
2N6J
2DVH
2LZJ
2KPM
5U9B
2EE3
1WFG
2EMP
2MD0
2JN7
2HFI
2DHX
1J0T
2JQW
2JXD
1V5P
2MS3
2K43
2G31
2HJ8
1WEY
1X43
2LQ7
2A63
5OQK
2MXN
2KDP
6PQE
2KL3
2LK5
2LCV
2RQL
5KIZ
2G5M
6BZJ
5YFG
6POR
1X44
1X5D
2MKX
2LTR
2M9U
6GO0
2MY9
2GJF
6E5C
2LF3
2AVX
2RUY
3GRX
2K6Z
2HEP
2LK2
2KA5
2LJB
2DJ1
2KIV
2MT8
2LCQ
2L8O
2M3X
2MI6
5SZW
2MAU
5J17
1WJ1
2LWL
2KPJ
6O3Q
2E6I
2KYY
2FI2
2JN0
2EMW
1M3G
6Q2Z
2JUB
2DAL
2K8E
2KK8
2L6P
5LME
2K5D
1LR1
2DLM
5YZ9
2MRD
2KNZ
2CT0
2YHH
2N6V
2KU3
2KTC
2M3C
2EML
2KYB
2LSE
2KX2
2I1P
2MLO
2M7Q
2KPQ
2N34
2K1M
2RRN
2DAW
1UFF
2LDF
2KO1
2JXX
2L6K
2N8I
2N99
2MG2
2JM5
6TH8
2EGA
2MOQ
2HVZ
2BL6
1X1M
6URP
2MJ3
2K6A
2MQA
2JZ6
2MP1
2O10
5W3N
2L8T
6OQH
2LCJ
1JI8
2D9W
6NNB
2N8N
1X5X
2NCP
2M4H
2A3J
2KSH
2GTJ
6MY1
2RN7
2KWZ
2MJ4
2ECT
2E8J
2G1D
2K76
2JRR
5VSO
2L5R
2L8S
2LCM
2H7A
6Q1X
2YUA
2GZU
5YI4
2M3D
4CH0
2EMK
1X6F
2ABY
5AJ1
2MLH
2N2C
2MM8
6COQ
2EDX
6NE8
2MVJ
2RRI
1FLS
5T42
2XA6
2LH0
2K8Y
2KCG
1V5K
2LE1
2KO6
2PLD
2YRM
2FVN
2LMR
2e+45
2N90
2PP4
2MFK
2YOM
1BR0
2E5E
5IIR
2MOX
2N1S
2KSF
2M4F
2M87
2MBY
2MKJ
2ECZ
2M0T
1SNL
2RN9
2KWT
2KMV
2MQH
6Q44
2LO2
6MBM
5NQ4
5W3G
2YUO
2L1N
2LJP
6EWS
2NA0
2EME
2M7X
2MM6
4UZW
5W0Y
2KJZ
2RS7
2MW4
2KO8
2K5V
2JP2
2YS3
2L6B
2MHS
5KTF
6EWT
2KYL
2EMB
2LZX
1WFU
2DHJ
2BTT
5XME
2YS4
2JQE
2NCY
2KZR
1X5Q
2MFL
2N8G
2M51
2KR1
2LX6
2LU7
2M80
2N5F
6SO0
2JZ8
2LGV
2DN6
2K6O
2KDB
2LNE
2KIC
1EJQ
2DKT
5ZPV
2GGR
2LJW
2KAK
2D92
2MTF
6EKA
2MU6
2L81
2L50
2JR0
2MX7
2MYG
2EXD
2M1H
2M08
2KW8
1DGQ
2MGW
2EN7
2NC2
2CSY
2LQN
2NBB
2EOG
2MZY
5UTV
2RV9
2DL3
2K4J
2DMC
4B2V
2DA2
2LAA
5FZV
6QAY
2MWX
2M74
1WGN
2GW6
6BP9
6BQI
3ZPD
2MH8
2LVB
1WJO
2L7Y
2DL4
2LHU
2DA5
6e+26
2M73
2EEM
2RML
2MIO
2M2Q
2N64
2ND9
6MK5
2YTT
2L9F
2RPB
2WH9
2LBX
2LOY
2MX0
2JR7
2L57
5WE3
2K7S
2G0Q
2LFJ
6E4J
2KVO
6RPV
2N18
2EN0
2LLI
2LM9
2FWU
2L7W
2RV0
2LEZ
2MR3
6GS9
5L3N
2L25
2JU5
1JJJ
2K0Q
2MWQ
2KKO
2LAH
2M6M
2EEC
2KQM
1WF7
3ZPM
5Z26
2JNG
2JO7
2MH1
1GEA
2ND7
6G7G
5VJ8
2KHQ
2FYJ
2L9H
2G9L
5YQ3
2KEP
2LFD
2KLC
6XXU
2M01
6GFT
2N4T
2KVA
2M8R
2LUU
1XFN
2LQG
2EON
2F1E
2LP7
2N9U
2KZ0
2CSP
2KAE
2LKB
2K28
2KHV
6Y07
2MU8
2DJA
6QBI
2MYI
2JSN
6F8E
2L4N
2LOP
2DF0
6OTA
2KM4
2Z4F
2AIH
2M5T
2N11
2KRT
2EOI
2EN9
2CSW
2MGY
2L7P
2YSQ
2DMM
2K54
2RV7
2L22
2K85
1V9V
2KJ8
5TN0
2EED
2M6J
2MDG
5UJH
2KXY
6MSP
2NAR
5J8T
1X3H
1WK1
2LVL
2NVJ
2KN1
2L7K
6GW7
2LAT
2K0M
4A24
2MWM
4AAI
2JTY
1BKU
2ELL
2LS5
2N3D
2MMO
2I83
2GVS
2N24
1WJZ
2KT3
2KUC
1ZRR
6CJD
1K81
2MTS
2KHM
2NXU
2YTF
2JWG
2DO8
2LOK
2L4U
2EP2
2LT9
1WH4
2MK3
2RO0
2MJC
2EOR
2LXH
2KRO
2MNQ
2LY8
2L10
2HDL
6QKF
2JZA
2MPF
2KLX
2LOL
1VEX
1WH3
2KVZ
2MK4
2N4O
2MJD
2E9J
2RNG
5J6W
6NUG
1X4X
2EOU
2NBP
2M5H
1CL4
2LXO
2M48
5JYT
2K4X
2LD1
1WYL
2KN6
2YSM
1TUJ
2G7H
2DIC
2KC7
2K9Y
2ELK
2KY5
2MMH
2ML8
5MMC
2CU7
1XHJ
6LAG
2RMY
2N7Q
2LBC
2LC3
2DJS
2JWN
2MQ8
2MPH
2LOB
2P5J
2EKI
6UZJ
2M97
2M1T
2KVT
2N51
2LQR
2JML
2AIZ
2M46
2KRF
2M5F
2KN8
2K4V
4BIT
2LEO
2L62
2L7B
2DIM
2K0D
2RSG
2KKZ
2MV4
5NZ9
2LHN
2EM5
2MDU
6C41
2ML6
1WGR
5GVQ
2I4K
1WJS
2MIT
6SLY
2DMX
2L7E
2JPE
1PZQ
2MZB
2MV3
5ODD
2K9P
6V88
2MDR
2JNU
2EM2
2ML1
2N3J
1WJT
2B89
5I4G
2KUM
2L9Z
2DJT
2KI3
2YTH
2LKW
2LFV
2MPO
2KD2
2LOE
2LUG
5UE2
2MJM
2KVS
2M1S
2LQU
2N9G
2GT3
2LXF
2KRA
2LWX
2M3L
2KTL
5N6R
2EMC
6H0Q
1WFT
2LZY
2QMV
1BCI
2K02
2NSW
5XIV
2DHK
2K1B
2DAX
2K8Q
2KCO
2K5P
2LE9
2JXW
2COM
6IB6
2N8F
5ZB6
2LX7
2LU6
2M9A
2N47
2M0R
2N5G
2MQN
2DOG
2K6N
2LGW
2DN7
2JRZ
2GO0
2LCE
2L08
5L1C
2D9X
1UEW
2X8N
1X5W
2KSG
2M4G
2N1R
2LX0
2MBX
2LTA
1X05
2N40
2ROH
2K6I
5OBN
1U3O
2LGP
2KDD
2MXZ
2LO3
2KE4
5LCI
5IZB
2KIE
2YUN
2L1O
1UEP
2DBA
2M3K
2A9H
2LSM
1PD7
2MLG
1WFS
2KPY
6ER0
2AP7
2RS6
2K1E
2RRF
1UFN
2K8V
2L2Q
1V95
2LIO
2KCH
2KNI
5WOT
5OAP
2JXP
2MRW
2K5W
5KGQ
2YS2
2L73
2MG4
2I2H
2M4I
5Z8Q
5NF8
2N5N
2MKE
2A7Y
2RT4
2G1E
2LNM
2LCL
2ARW
2MUU
2FXP
2GO9
2JVA
2CUF
2MAH
2E2F
2CT6
2LWQ
2M3E
2LR3
1X6G
2EMJ
2KPW
6BX9
2MM9
5I8N
2EDY
2AKK
1ZV6
4UZX
2K1K
2RS8
2KB6
2K8X
2DLP
1WXM
2KNG
2D7N
2KGT
2COD
2L6M
2YRL
2MAO
2CT1
2JOZ
2KX3
2LR4
2EMM
2M7P
2N35
1L6U
2N2E
2AKL
2PAC
6PVT
1UG7
2KCA
2DAV
2LE7
2JXY
1V5M
5OAY
2KGS
2COC
2FJ6
2N98
6D53
2NCV
2MOP
2LX9
2M4N
6CAH
2LTH
6GNZ
2LGY
2RT3
2L5T
2LNJ
2LCK
1JI9
5X1X
1V31
2LJX
2P0P
2D9V
2L06
2N00
2MOK
6BZK
2LQ1
2N8S
5AAQ
1X45
2ECI
2JRO
2L5O
2KL5
2RUX
5GJL
2LF2
5WLX
2MUI
2DJ0
2MT9
6F55
2KIW
5NMY
2MHG
2MI7
2RM4
2NDA
2MLU
2LZL
2KPK
2EDE
5JOJ
2MD6
5WXE
2JUC
2K8D
2DAM
2FS1
2KCZ
2L33
2JQQ
2O3D
2K45
2H0P
2RVF
6QWR
2EE2
2N2Y
2EDB
2M7L
2MD1
2DAJ
2L2D
2W9U
2LIZ
6QH2
5IX9
6CUI
2DHY
2FVT
2JQV
2KGO
6BF2
2RVA
5MS9
1V5Q
6BZL
1X5B
2LQ6
2LPF
5Z1Y
2KZA
2ECN
6HD2
2N5U
5ZNU
6AHZ
2L48
2LNV
2JRH
2KL2
2MUN
2LCW
2N6E
2MHN
2FEK
2LZE
2M7B
2KQ2
4UZM
2JN8
6GSF
2LA7
2K5L
2LDU
2KNR
2N1I
2ENA
5Y4B
1X5L
2LQ8
2M0N
2MC3
2MBC
2MXA
2LNX
2MY1
6KR8
1WZ6
2L1T
2NX6
2YUU
2DJ9
2L97
2NPU
2N1N
2MFV
6G03
2M19
2MKW
2KV9
2ECG
2MC4
2MBD
2JRA
2MY6
2JS1
4B19
2GJI
2RUV
2MQU
2YUR
2L1S
2LJM
2MT7
2NPR
2K37
2N72
2M3W
2N6B
2MAZ
5ZMB
2M7E
2M65
2KQ5
1WFO
6H0J
2JOO
2FHM
2LSQ
2KCT
4CSQ
2KK7
2KJG
2LMA
2LL1
2RVH
2KNU
1WEN
2LYC
2KSD
6G8O
5OUN
2MG9
2N92
2KZW
5UI6
2N8B
2MKH
1X1F
2M85
2LO0
2RT9
2MQJ
3NLA
2DOC
2YUM
5WAH
2KIF
2DKQ
2K2X
1AXH
2EA6
2MHV
2XV9
2NDP
2GZY
2M7Z
2MLD
2CXJ
2NA2
2KYI
2LSN
2EMG
2KCK
6FD7
2L2R
2MVF
6BB6
2MZ7
2YS1
6V5L
6AXD
2MAB
6OHX
2MM3
1WFW
2LR9
2LSI
2KCL
6MI5
2MVA
2DI8
2RS2
2MW1
2MZ0
2L77
2JQG
2JXT
2LX4
2N1V
5AHT
1W7D
2OT2
2N5D
2DT6
2M0Q
2NNZ
1WI8
2LO7
6FBL
2KMS
2MQM
2LJU
6ALY
1UM7
5XJK
2LB6
2XK0
6CKF
2KTA
2LWU
2GZP
3ZUA
1WFY
2N2F
2DS4
2KX0
2E6P
2LR7
2FRY
2LIE
2EWL
5IQ5
2MVO
1QA5
2YRH
2HC5
1V5N
2DLT
2LE4
2EGC
4APD
2N8K
2N5J
2LNI
2KDN
5LO2
2LGZ
2JZ4
2K73
6TR8
2L05
6GQ9
2D9U
2JVE
2L8V
2MUQ
1V32
1J3T
2LCH
2MOT
1X5Z
2KZY
2ECV
2MJ6
6NX4
2N5M
1WHA
2LTL
6HVK
2UVS
2MXW
2K6D
6UHW
5YXI
2MP4
2L02
1VA8
2M26
2CT5
2CUE
2N2A
2EDZ
2M7T
2KPT
2N31
2EMI
2MEY
1X6D
5W9F
2MW8
2KJV
2K1H
2RRK
3ZBE
2JQN
2L6N
2D7M
2LE3
2DLS
6AP5
2LV9
2JOE
5ABK
2KPO
1WG5
2N2Z
2DHZ
2K1S
2LIY
1UFX
2CKN
1V5R
1WXU
2JXF
2MRA
2NWT
2DM8
2BYE
2L6U
2NB9
1X5A
2N8W
2LQ5
2LYV
5Z8I
2NO8
2KWC
2M0C
2ECM
2H3J
4A5V
2LF6
6U3R
5LGM
2LNU
2DJ4
2K2M
2D89
2KA0
6ALK
5O57
2NCN
2LQ2
1X5F
5MN3
2PXG
2KSV
2N03
2M9W
2LTP
2MKZ
2N5Q
2KV4
2M0D
2GPF
2KL6
1XQ8
2JRL
6NK9
2KIT
2DJ3
2MUJ
2MAW
1WJ3
2NDB
2N6O
2JOB
5U87
2LZO
2KPH
2QL0
6O3S
2M68
2JT0
2K5F
1V5U
2D7Q
2KNX
2YZ0
5WOE
2KGK
2H80
2L6R
2V6Z
1X5H
2KZK
2MN6
6O0C
2MOF
2MBG
6BV7
6RQS
2BIC
5M0A
2K6V
1V6E
2JS2
6Q5Z
2MXE
2DKM
2K2D
2MUD
2ARF
2L93
2MT4
4A1M
2KIZ
2O4E
2L1P
2N71
2IJY
1BQ0
2MEK
6H0I
2EE8
2MVZ
2LA3
2KK4
2DHS
2K8I
2KCW
5FRG
2K48
6PRP
2K5H
2RVK
2LV7
2F65
2N6F
2KTS
2M3S
2KYR
2LSU
6GIG
2N2T
2KQ1
2M7A
2KPA
2GL1
6GSE
6SZC
2DAG
5UP1
2JY8
2KF2
2YRZ
2MFR
2N8Y
2LPK
5MFY
2NCG
5M4T
5M9U
2M0M
2IDA
2ECC
2MKS
2LF8
2RUR
2LGH
1XPA
2JS5
1Z8S
2MXB
1J26
2L8D
2K2C
6BA3
2LJI
2JVW
2D87
1UJV
2LEW
2DL7
2LLD
5GAJ
2L7Z
6I57
1SRZ
5MWW
2DA6
2L28
2K9O
2E7C
2e+63
5MMU
2M70
1WJK
1X3B
2LW6
2LVF
2N7G
6O6I
2RQ1
5MTI
2DJK
2K3B
2LJ8
1UE9
1V63
2LFI
5XN4
2RTS
2L4D
6VEE
2MCA
6C2U
2M1L
2LQJ
2EN3
2CZN
6CMY
2L82
2MTE
2MPW
2RTT
2G0U
2JR3
6F98
2E0H
1WIR
2MJU
2NBA
2LQM
2EN4
2JMS
1X4I
2M5Y
2LEP
2KFD
2KG4
2MZZ
2LM3
2RSX
2KJ5
2KKE
2KBV
2DA1
1R79
2HGC
6NW8
2LRS
2OV6
2ZAJ
2LZ0
2MMY
1L7B
2LW1
1WJL
2LVA
2M2U
2L9L
2GOW
5T7C
6Y8W
2LOS
2MYJ
2EBK
5IEB
2M05
2N4P
2KZ4
5MGQ
2EOJ
2N12
2MNI
5MSL
2K57
2DMN
5JPX
2L3A
6D74
6DMZ
2DZM
6SAI
2ED7
5KQB
5LW4
2ND3
2FE0
2K50
2DL9
2RV3
1UJX
2MZS
6I9H
2KKL
2RSQ
2L3F
5FIM
2NAV
2E7M
2MDC
2DZJ
4C26
2MMP
2ED0
2M6N
2LVH
2ND4
2LW8
2MTL
2XKS
2D8H
2LJ6
2JZY
2LFG
5JZR
1UH6
1N89
6CZT
2KES
5O1T
2G9O
2OQ3
2M1B
2NC8
2N9V
2EOM
2NBH
2LQD
2LXW
2L0C
2D8S
1ILY
2LBN
2KI9
2MTW
2L9P
2MYV
2MPE
2E9I
2KRK
2LXL
2NBS
5UTG
5O2Q
2JPO
2K9Z
2AYX
4B6U
2MWI
2K19
2M6U
6D6X
2LRA
5N7Y
2KT7
3ZTG
2AGH
2CTD
2LVS
2JQ8
5O2V
2DMU
2KOB
1WX8
5OMZ
6HQ1
6GRV
2RSM
2DIG
2LAW
2KQR
2M6R
2KXA
2NAJ
2M30
2KT0
2L0D
2YTE
2D8T
2JV4
2LKZ
2KHN
2LC9
2RPS
2LN8
2L4V
2RU1
2K7B
1WH7
2M5L
2LXK
2JPF
2L7F
2JQ6
2LEK
6CPK
2K9S
2L3T
2K10
5UYO
2DII
2RSC
5ZAZ
2MMB
1WGV
2ML2
5V4U
2LRH
2J48
2EM1
2LS8
6AX5
6BUC
2CTM
1ZG2
1WWY
2L9Y
6PX7
2JSX
2KD1
2MPL
5U6L
1WH9
2LXE
2LY5
2N9D
6O8J
2N84
2KAT
4BF8
2RPZ
2MTY
5T7Q
5X0S
2MYX
1PPX
2MPK
2LFR
2RU8
2KLU
2N52
2M1W
2N4B
2E9G
2RNJ
1WIN
2LUC
2EKJ
2LXB
2M45
6QXZ
2JMO
1X4U
2MF8
2CO8
2KOK
6FE6
2RSD
2DIN
1WGQ
1LM0
2ML5
2LRO
2IKD
2MDV
6AX2
2KT9
2M2I
2MA4
5UNK
2CTJ
1WJP
2LWF
1X32
2N6G
2KYS
1WFJ
2KK2
[truncated: 688 more rows]

## Sheet: Systems
Figure	PDB ID	BMRB ID	Membrane	K CS	K NOE	Ionic Strength (mM)	Temperature (K)	Total Simulation Time Per Replicate (ns)	Discarded as Equilibration (ns)	DOI
1	2ND3	26046		25		300	298	2000	100	https://doi.org/10.1038/nature19791
2	1D3Z	5387		25	25	165	298	2000	500	https://doi.org/10.1021/ja9812610
3	7KYZ	30825		25	25	150	298	2000	500	https://doi.org/10.1073/pnas.2410766122
3	9COJ	50957		25	25	165	298	2000	500	https://doi.org/10.2210/pdb9COJ/pdb
3	8K6Z	36585?		25	25	165	298	2000	500	https://doi.org/10.1016/j.str.2023.10.009
3	2M0B	18804	DLPC	25	25	150	298	2000	500	https://doi.org/10.1016/j.bbamem.2016.02.023
3	2LME	18108	POPC	25	25	200	298	2000	500	https://doi.org/10.1038/nmeth.2248
3	2KYV		DLPC	25	25	150	298	4000	500	https://doi.org/10.1073/pnas.1016535108
4	2KYV		DLPC	25	25	150	298	500	0	https://doi.org/10.1073/pnas.1016535108
5	8G58			25	150	600	298	5000	1000	https://doi.org/10.1073/pnas.2310067120

## Sheet: ADF Statistics
BB RMSD											Dihedral RMSD											CS RMSD											8G58 Stabilising Interactions
			Replicate 1		Replicate 2		Replicate 3		1% Significance					Replicate 1		Replicate 2		Replicate 3		1% Significance					Replicate 1		Replicate 2		Replicate 3		1% Significance			Replicate 1		Replicate 2		Replicate 3
PDB ID	Figure	System	ADF Stat	p-value	ADF Stat	p-value	ADF Stat	p-value	-3.43		PDB ID	Figure	System	ADF Stat	p-value	ADF Stat	p-value	ADF Stat	p-value	-3.43		PDB ID	Figure	System	ADF Stat	p-value	ADF Stat	p-value	ADF Stat	p-value	-3.43		Interaction	ADF Stat	p-value	ADF Stat	p-value	ADF Stat	p-value
2ND3	1	NMR Restraint K = 0	-13.937	4.97088e-26							2ND3	1	NMR Restraint K = 0	-20.8567	0							2ND3	1	NMR Restraint K = 0	-16.6035	1.75615e-29							Y310-V337	-5.17273	9.9919e-06	-5.48702	2.21823e-06	-9.09231	3.79516e-15
		NMR Restraint K = 25	-17.4773	4.50904e-30									NMR Restraint K = 25	-22.18	0									NMR Restraint K = 25	-14.3887	8.90091e-27							E338-E338	-4.15255	0.000791938	-3.13981	0.0237437	-13.8324	7.55113e-26
1D3Z	2	Refolding Martini3-NMR	-11.0888	4.13154e-20	-13.4255	4.11048e-25	-19.1994	0			1D3Z	2	Refolding Martini3-NMR	-17.1262	7.20098e-30	-11.0992	3.90469e-20	-15.7967	1.08596e-28			1D3Z	2	Refolding Martini3-NMR	-5.23667	7.39647e-06	-3.31945	0.014031	-6.24115	4.6939e-08			H329-D348	-12.1268	1.77279e-22	-14.3067	1.20319e-26	-8.59911	6.9466e-14
		Refolding Martini3-DSSP	-8.35823	2.87018e-13	-7.26011	1.6902e-10	-8.8401	1.67753e-14					Refolding Martini3-DSSP	-20.4814	0	-14.0273	3.48491e-26	-19.6585	0					Refolding Martini3-DSSP	-15.0434	9.52053e-28	-15.8965	8.42446e-29	-14.5901	4.32771e-27			L325-V350	-7.60471	2.33881e-11	-10.1171	9.6597e-18	-8.53926	9.88463e-14
		Refolding Martini3-ENM	-17.6905	3.57419e-30	-17.82	3.16393e-30	-18.3008	2.28681e-30					Refolding Martini3-ENM	-22.9829	0	-21.1953	0	-20.8572	0					Refolding Martini3-ENM	-12.2794	8.28909e-23	-6.00018	1.66455e-07	-12.2997	7.49721e-23			L325-I354	-7.35042	1.00939e-10	-11.4852	4.88466e-21	-3.54081	0.00699885
	S2	Martini	-11.6597	1.94659e-21	-10.3191	3.04217e-18	-10.0586	1.35197e-17				S2	Martini	-11.6597	1.94659e-21	-10.3191	3.04217e-18	-10.0586	1.35197e-17				S2	Martini	-18.8022	2.02281e-30	-22.6489	0	-27.8337	0
		Martini3-CS	-7.71314	1.24837e-11	-5.41837	3.09892e-06	-7.13621	3.41586e-10					Martini3-CS	-7.71314	1.24837e-11	-5.41837	3.09892e-06	-7.13621	3.41586e-10					Martini3-CS	-15.9404	7.55117e-29	-18.2687	2.3223e-30	-19.7635	0			2KYV Angles
		Martini3-NOE	-20.8319	0	-20.5593	0	-21.7276	0					Martini3-NOE	-20.8319	0	-20.5593	0	-21.7276	0					Martini3-NOE	-22.2127	0	-23.0993	0	-19.5441	0				Replicate 1		Replicate 2		Replicate 3
		Martini3-NMR	-29.9306	0	-24.3527	0	-25.7832	0					Martini3-NMR	-29.9306	0	-24.3527	0	-25.7832	0					Martini3-NMR	-25.2731	0	-15.4855	2.52408e-28	-19.8987	0			Angle	ADF Stat	p-value	ADF Stat	p-value	ADF Stat	p-value
7KYZ	3	Martini3-NMR	-12.5688	2.02584e-23	-8.76948	2.54392e-14	-13.9143	5.43985e-26			7KYZ	3	Martini3-NMR	-15.7546	1.21175e-28	-9.96263	2.35153e-17	-13.2296	9.64295e-25			7KYZ	3	Martini3-NMR	-7.37239	8.90176e-11	-11.4767	5.10954e-21	-10.8952	1.19717e-19			Tau	-20.7922	0	-16.5904	1.80113e-29	-15.2185	5.52767e-28
		Martini3	-9.24532	1.54299e-15	-8.21315	6.73354e-13	-8.07109	1.54888e-12					Martini3	-24.6672	0	-24.3497	0	-23.9611	0					Martini3	-17.8142	3.18019e-30	-18.061	2.62172e-30	-21.2224	0			Omega	-16.0508	5.77793e-29	-14.2196	1.66691e-26	-11.9326	4.74375e-22
		Martini3-DSSP	-5.15614	1.0798e-05	-5.16183	1.05146e-05	-5.36643	3.98279e-06					Martini3-DSSP	-14.7413	2.56786e-27	-15.9352	7.64918e-29	-17.0325	8.30567e-30					Martini3-DSSP	-10.4851	1.18625e-18	-8.95123	8.71268e-15	-10.4699	1.2926e-18
9COJ	3	Martini3-NMR (domain 1)	-18.0921	2.56828e-30	-20.303	0	-19.6214	0			9COJ	3	Martini3-NMR	-25.2204	0	-21.0161	0	-27.2924	0			9COJ	3	Martini3-NMR	-11.6201	2.39585e-21	-13.4685	3.41889e-25	-11.4785	5.06045e-21
		Martini3-NMR (domain 1)	-18.0921	2.56828e-30	-20.303	0	-19.6214	0					Martini3	-30.194	0	-27.8786	0	-28.4815	0					Martini3	-20.5319	0	-22.5694	0	-21.5359	0
		Martini3 (domain 1)	-11.3253	1.14768e-20	-10.6255	5.37745e-19	-10.4207	1.70754e-18					Martini3-DSSP	-23.9737	0	-22.5671	0	-21.579	0					Martini3-DSSP	-12.5986	1.7564e-23	-13.8593	6.77539e-26	-14.0184	3.6083e-26
		Martini3 (domain 2)	-11.3253	1.14768e-20	-10.6255	5.37745e-19	-10.4207	1.70754e-18			8K6Z	3	Martini3-NMR	-33.8882	0	-37.1374	0	-28.2862	0			8K6Z	3	Martini3-NMR	-14.962	1.23576e-27	-21.0254	0	-20.1167	0
		Martini3-DSSP (domain 1)	-6.61004	6.4112e-09	-4.92506	3.11624e-05	-6.28958	3.62697e-08					Martini3	-16.2251	3.86221e-29	-24.2561	0	-26.5306	0					Martini3	-9.1525	2.66321e-15	-13.2099	1.05206e-24	-11.4413	6.16998e-21
		Martini3-DSSP (domain 2)	-6.61004	6.4112e-09	-4.92506	3.11624e-05	-6.28958	3.62697e-08					Martini3-DSSP	-14.7925	2.16023e-27	-11.4971	4.58485e-21	-11.8821	6.14278e-22					Martini3-DSSP	-8.45368	1.6365e-13	-7.84218	5.89683e-12	-9.82401	5.24619e-17
8K6Z	3	Martini3-NMR	-20.9649	0	-21.0808	0	-21.3287	0			2M0B	3	Martini3-NMR	-24.7793	0	-24.9529	0	-23.981	0			2M0B	3	Martini3-NMR	-15.3956	3.26617e-28	-17.3815	5.06996e-30	-15.9706	7.01157e-29
		Martini3	-2.35277	0.155514	-8.96055	8.24692e-15	-7.82308	6.59054e-12					Martini3	-21.5542	0	-22.8693	0	-19.7596	0					Martini3	-7.15561	3.06037e-10	-7.49133	4.49745e-11	-8.06014	1.65142e-12
		Martini3-DSSP	-1.80358	0.378684	-3.57096	0.00634105	-5.86449	3.35035e-07					Martini3-DSSP	-7.83085	6.29889e-12	-13.4424	3.82297e-25	-9.18212	2.23728e-15					Martini3-DSSP	-13.1846	1.17712e-24	-15.7441	1.24586e-28	-12.5825	1.89655e-23
2M0B	3	Martini3-NMR	-10.9725	7.81724e-20	-11.9411	4.54022e-22	-12.3068	7.2395e-23			2LME	3	Martini3-NMR	-15.8974	8.40453e-29	-14.9689	1.2082e-27	-3.43039	-15.3383			2LME	3	Martini3-NMR	-14.9084	1.47099e-27	-13.2917	7.33959e-25	-11.4701	5.29202e-21
		Martini3	-8.89323	1.22637e-14	-10.5428	8.56448e-19	-10.4269	1.64889e-18					Martini3-DSSP	-25.1458	0	-22.6327	0	-3.43039	-24.5001					Martini3-DSSP	-16.2372	3.75911e-29	-15.9661	7.08912e-29	-19.0507	0
		Martini3-DSSP	-1.82041	0.370376	-7.4794	4.81699e-11	-9.92877	2.85979e-17					Martini3	-17.5977	3.93561e-30	-12.4805	3.09937e-23	-3.43039	-15.472					Martini3	-9.16129	2.52891e-15	-9.55864	2.45985e-16	-8.46796	1.50452e-13
2LME	3	Martini3-NMR	-16.1178	4.93473e-29	-16.3672	2.83314e-29	-16.011	6.35639e-29			2KYZ	3	Martini3-NMR	-21.9477	0	-21.8295	0	-20.3406	0			2KYZ	3	Martini3-NMR	-20.0617	0	-23.6578	0	-19.7234	0
		Martini3-DSSP	-2.93407	0.0415273	-2.7584	0.0644656	-2.11616	0.238065					Martini3	-31.5967	0	-31.3419	0	-30.5207	0					Martini3	-11.2578	1.6503e-20	-12.0682	2.38113e-22	-13.6374	1.67818e-25
		Martini3	-0.3078	0.924392	-1.49255	0.537194	-7.76972	8.98831e-12					Martini3-DSSP	-9.28605	1.2147e-15	-14.7138	2.82035e-27	-11.5014	4.48156e-21					Martini3-DSSP	-10.4332	1.59057e-18	-6.71987	3.50525e-09	-9.92476	2.92692e-17
2KYZ	3	Martini3-NMR	-17.3403	5.3451e-30	-14.8525	1.76857e-27	-15.2784	4.61328e-28			8G58	5	Martini3-NMR	-12.3642	5.46105e-23	-8.92166	1.03715e-14	-10.8755	1.33499e-19			8G58	5	Martini3-NMR	-5.71661	7.09684e-07	-7.03616	6.00864e-10	-9.51543	3.16654e-16
		Martini3	-0.0190215	0.95693	-0.18921	0.939796	-1.37003	0.596558
		Martini3-DSSP	-6.61025	6.4036e-09	-16.7109	1.4349e-29	-1.14388	0.697258
8G58	5	Martini3-NMR	-6.97074	8.67803e-10	-3.76201	0.00332081	-3.44228	0.00959916

## Sheet: MSD Correlations
Replicate 1																												Replicate 2
	Residue																												Residue
chain	G366	G367	N368	K369	K370	I371	E372	T373	H374	K375	L376	T377	F378	R379	E380	N381	A382	K383	A384	K385	T386	D387	H388	G389	A390	E391		chain	G366	G367	N368	K369	K370	I371	E372	T373	H374	K375	L376	T377	F378	R379	E380	N381	A382	K383	A384	K385	T386
5	0.96	0.98	0.99	1	1	1	1	1	1	1	0.99	0.99	0.98	0.98	0.98	0.99	1	1	1	1	1	1	1	0.99	0.99	0.99		5	0.98	0.99	0.99	0.99	0.99	1	1	1	1	1	1	1	1	1	1	1	1	1	1	1	1
6	0.96	0.97	0.99	0.99	0.99	0.99	0.99	0.99	0.99	0.99	0.99	0.98	0.98	0.98	0.99	0.99	1	1	1	1	1	1	0.99	0.99	0.99	0.99		6	0.99	0.99	0.99	0.99	0.99	0.99	0.99	1	0.99	1	1	1	1	1	1	1	1	1	1	1	1
7	0.97	0.98	0.98	0.99	0.99	0.99	0.99	0.99	1	1	1	1	1	1	1	1	1	1	1	0.99	0.99	0.99	0.99	0.99	0.99	0.99		7	0.98	0.99	0.99	1	0.97	0.99	0.98	0.98	0.99	0.98	0.99	0.99	0.99	0.98	0.98	0.98	0.99	1	1	1	1
8	0.98	0.99	0.99	0.99	0.99	0.99	1	1	1	1	1	1	1	1	1	1	1	1	1	1	1	0.99	0.99	0.99	0.99	0.99		8	0.99	0.99	0.99	0.99	0.99	1	1	1	1	1	1	1	1	1	1	1	1	1	1	1	1
9	0.98	0.99	0.99	1	1	1	1	1	1	1	1	1	1	1	1	1	1	1	1	1	1	1	1	1	1	1		9	0.95	0.96	0.97	0.97	0.98	0.99	0.99	0.99	0.98	0.99	0.99	1	1	1	0.99	0.97	0.94	0.96	0.95	0.95	0.95
10	0.99	0.99	0.97	0.97	0.97	0.99	0.99	0.99	0.99	0.99	0.98	0.98	0.99	1	1	0.99	0.99	0.99	1	1	1	1	1	1	1	1		10	0.99	1	0.99	0.97	0.96	0.96	0.98	0.99	1	0.99	0.99	0.99	0.99	0.98	0.97	0.96	0.98	0.99	0.99	0.99	1
11	1	1	1	0.99	0.99	0.99	0.99	1	1	1	0.99	0.99	1	1	0.99	0.98	0.98	0.99	0.98	0.99	0.98	0.99	1	1	1	1		11	0.96	0.97	0.96	0.96	0.94	0.96	0.97	0.98	0.98	0.98	0.96	0.95	0.96	0.98	0.98	0.97	0.98	0.98	0.98	0.99	0.99
12	0.98	0.99	1	1	1	1	1	0.99	1	0.99	0.99	0.99	0.99	0.99	0.99	0.99	1	0.99	0.99	1	1	1	1	1	1	1		12	0.97	0.96	0.98	0.99	0.99	0.99	0.99	0.99	1	0.99	0.99	0.99	0.99	0.99	0.99	0.99	0.99	0.99	0.99	0.99	1
13	0.95	0.95	0.98	0.99	0.99	0.99	1	0.99	0.99	0.99	0.99	0.99	0.99	0.99	1	1	1	1	1	1	1	1	1	1	1	1		13	1	1	1	1	1	1	1	1	0.99	1	0.99	0.99	0.99	0.99	0.98	0.98	0.98	0.99	0.99	1	1
14	0.98	0.97	0.96	0.99	0.98	0.99	0.98	0.98	0.99	0.95	0.93	0.95	0.99	0.98	0.98	0.96	0.96	0.97	0.97	0.98	0.98	0.99	0.99	1	1	1		14	0.97	0.99	0.98	0.99	0.99	1	1	1	1	1	1	1	1	1	1	1	1	1	1	1	1
15	0.98	0.98	0.98	0.97	0.98	0.98	0.99	1	1	1	1	1	1	1	1	1	1	1	1	1	1	1	1	1	1	1		15	0.99	0.98	0.97	0.98	0.98	0.97	0.99	0.99	0.99	0.99	1	1	1	1	1	0.99	0.99	1	1	1	1
16	0.98	0.98	0.99	1	0.99	0.98	0.99	0.99	1	1	1	1	0.99	0.99	1	0.99	1	1	1	1	1	1	1	1	1	1		16	0.97	0.98	0.98	0.98	0.99	0.99	0.99	1	1	1	1	1	1	1	1	1	0.99	0.99	1	1	1
17	0.97	0.98	0.98	0.99	0.99	0.99	0.99	0.99	0.99	1	0.99	0.99	1	1	1	0.99	0.99	0.99	0.99	0.99	1	1	1	1	1	1		17	0.98	0.99	0.97	0.99	1	1	0.99	1	1	0.98	0.98	0.99	0.99	1	1	1	1	1	1	1	1
18	0.95	0.95	0.97	0.96	0.94	0.93	0.96	0.96	0.98	0.98	0.98	0.99	1	0.99	0.99	0.98	0.98	0.99	0.99	0.99	1	1	1	1	1	0.99		18	0.99	0.99	1	1	0.98	0.98	0.98	0.99	1	0.99	0.99	1	1	1	1	1	1	1	1	1	1
19	0.96	0.97	0.99	1	1	0.99	0.99	0.99	0.98	0.98	0.96	0.97	0.96	0.98	0.99	0.99	0.98	0.99	0.99	0.99	0.99	0.99	0.99	1	1	1		19	0.98	0.98	0.99	0.99	0.99	1	1	1	0.98	0.99	0.99	0.99	0.98	0.98	0.97	0.97	0.98	0.97	0.99	0.99	0.98
20	0.94	0.98	0.99	0.99	1	1	0.99	0.99	0.99	1	0.99	0.99	0.99	0.99	0.99	1	1	1	1	1	1	1	1	1	1	1		20	0.98	0.99	1	1	0.99	0.99	0.99	0.99	0.98	0.98	0.98	0.98	0.99	0.99	0.99	0.99	1	1	1	1	1
21	0.92	0.95	0.96	0.99	0.99	0.99	0.99	0.99	0.99	0.99	0.99	0.99	0.99	1	1	0.99	0.99	0.99	0.99	0.99	0.99	0.99	1	0.99	0.99	0.99		21	0.97	0.97	0.98	0.99	0.98	0.99	0.99	0.99	0.99	0.99	0.99	0.99	0.99	0.99	0.99	0.99	0.98	0.99	0.99	0.99	0.99
22	0.98	1	1	1	1	1	0.99	0.99	0.99	0.98	0.99	0.99	1	1	1	1	0.99	0.99	0.99	1	1	1	1	1	1	1		22	0.99	1	1	1	1	0.99	1	1	1	0.99	0.99	0.99	0.99	0.99	1	1	1	1	1	1	1
23	0.96	0.98	0.98	0.99	0.99	0.99	0.99	0.99	1	1	1	1	1	1	1	1	1	1	1	1	1	1	1	1	1	1		23	0.97	0.98	0.99	1	1	1	0.99	0.98	0.99	0.99	0.99	0.99	1	1	1	0.99	0.99	0.99	0.99	0.99	0.99
24	0.93	0.98	0.99	0.99	0.98	0.98	0.98	0.97	0.97	0.97	0.97	0.96	0.98	0.99	0.99	0.98	1	1	0.99	0.99	0.99	0.99	0.99	0.99	0.99	0.99		24	0.99	0.99	0.98	1	1	1	1	1	1	0.99	0.99	0.99	0.99	0.99	1	0.99	0.98	0.98	0.99	0.99	0.99
25	0.96	0.97	0.99	0.98	0.99	0.99	0.99	1	1	1	0.99	0.99	0.99	0.99	0.98	0.99	0.99	0.99	0.99	0.99	0.99	1	1	1	1	1		25	1	1	1	1	1	1	1	1	1	1	1	1	1	0.99	0.98	0.97	0.97	0.98	0.99	0.99	0.99
26	0.98	0.99	0.98	0.99	0.99	0.99	0.99	0.98	0.98	0.99	1	1	1	1	1	1	1	1	1	1	1	1	1	1	0.99	0.99		26	0.99	0.99	0.99	0.99	0.97	0.98	0.99	0.89	0.9	0.98	0.98	0.98	0.98	0.99	1	0.99	1	1	1	1	1
27	1	1	1	0.99	0.99	1	1	1	1	1	1	1	1	1	1	1	1	0.99	0.98	0.98	0.99	0.99	0.99	0.99	1	1		27	0.97	0.98	0.98	0.99	1	1	1	1	1	1	1	1	1	1	1	1	1	1	1	1	1
28	0.89	0.95	0.99	0.98	0.9	0.9	0.9	0.9	0.89	0.87	0.97	0.95	0.99	0.99	0.98	0.99	0.99	0.98	0.99	0.99	0.98	0.97	0.95	0.99	0.98	0.98		28	0.97	0.98	0.99	1	1	1	0.99	0.98	0.98	0.99	0.98	0.99	0.99	0.99	1	1	1	1	1	0.99	0.99
29	0.99	0.99	0.98	0.99	0.99	0.99	0.99	0.98	0.98	0.99	0.99	0.99	0.99	0.99	1	0.99	0.99	0.99	0.99	0.99	1	1	1	1	1	1		29	0.99	1	1	0.99	1	1	1	1	1	1	0.99	0.99	0.99	0.99	0.99	0.99	0.98	0.99	0.99	0.99	0.99
30	0.98	0.99	0.99	0.97	0.97	0.98	0.99	0.99	0.99	0.99	0.99	0.98	0.99	0.99	0.99	0.99	1	1	1	1	1	1	0.99	0.99	0.99	0.98		30	0.98	0.98	0.99	0.99	0.99	0.99	1	1	1	0.99	0.99	0.99	0.99	1	1	1	0.99	0.99	0.99	0.99	0.99
31	0.99	0.99	0.98	0.96	0.96	0.98	0.97	0.98	0.99	0.98	0.98	0.98	0.98	0.99	0.99	0.99	0.99	0.99	1	1	1	1	1	0.99	0.99	0.99		31	0.99	0.99	0.99	1	1	1	1	1	1	1	1	1	1	1	1	1	0.99	1	1	1	1
32	0.95	0.96	0.97	0.97	0.99	0.99	0.99	0.99	0.99	0.99	0.99	0.99	0.98	0.99	0.98	0.97	0.97	0.98	0.98	0.99	0.99	0.99	0.99	1	1	1		32	0.98	0.99	1	1	1	1	1	1	1	0.99	0.99	1	0.99	0.98	0.98	0.99	0.99	0.99	0.99	0.99	0.98
33	0.98	0.99	0.99	0.99	1	1	1	1	1	1	1	1	1	1	1	1	1	1	1	1	1	1	1	1	1	1		33	0.99	1	1	0.99	1	0.99	0.99	1	1	1	1	1	1	1	1	1	1	1	1	1	0.99
34	0.97	0.97	0.97	0.98	0.98	0.98	0.98	0.98	1	1	1	1	0.99	0.99	1	0.99	1	1	0.99	0.99	0.99	1	0.99	0.99	0.99	0.99		34	0.99	1	1	1	1	0.99	0.99	0.99	0.99	1	1	1	1	1	1	1	1	0.99	0.99	0.98	0.99
35	0.98	0.99	1	1	1	1	1	1	1	1	1	1	1	1	1	1	1	1	1	1	1	1	1	1	1	1		35	0.98	0.97	0.98	0.99	0.99	0.99	1	1	1	1	1	1	1	1	1	0.99	1	0.99	0.99	0.99	0.98
36	0.99	0.99	0.98	0.99	0.99	0.98	0.99	0.99	1	0.99	0.99	1	0.99	0.99	0.99	1	1	1	0.99	0.99	0.99	0.99	0.99	0.99	0.99	0.99		36	0.99	0.98	0.99	0.99	1	0.99	0.99	0.99	1	1	1	1	1	1	1	1	1	1	1	1	1
[truncated: 32 more columns]
